# Supplementary material for: Effect of Neighborhood and Individual-Level Socioeconomic Factors on Colorectal Cancer Screening Adherence
Source: Int J Environ Res Public Health. 2021 Apr 21;18(9):4398. doi: 10.3390/ijerph18094398 (PMC8122519; doi:10.3390/ijerph18094398)
Supplement: Supplementary file 1 [file ijerph-18-04398-s001.zip]

Archive with 1 entries (1 files):
- ijerph-1134261-supplementary Final.xlsx
