# Supplementary material for: Effect of Neighborhood and Individual-Level Socioeconomic Factors on Colorectal Cancer Screening Adherence
Source: Int J Environ Res Public Health. 2021 Apr 21;18(9):4398. doi: 10.3390/ijerph18094398 (PMC8122519; doi:10.3390/ijerph18094398)
Supplement: Supplementary file 1 [file ijerph-18-04398-s001.zip › ijerph-1134261-supplementary Final.xlsx]

## Sheet: Table S1A
Table S1A: Outcome Definitions
	Non-Adherent	Adherent	Total
	(n=151)	(n=375)	(n=526)
Have you ever had a Colonoscopy/Sigmoidoscopy?
No	122 (80.8%)	13 (3.5%)	135 (25.7%)
Yes	28 (18.5%)	361 (96.3%)	389 (74.0%)
Missing	1 (0.7%)	1 (0.3%)	2 (0.4%)
Did you receive a Colonoscopy or a Sigmoidoscopy?
Colonoscopy	25 (16.6%)	349 (93.1%)	374 (71.1%)
Sigmoidoscopy	0 (0%)	10 (2.7%)	10 (1.9%)
Missing	126 (83.4%)	16 (4.3%)	142 (27.0%)
When was your last Colonoscopy/ Sigmoidoscopy?
10 or more years	21 (13.9%)	0 (0%)	21 (4.0%)
Within the past 10 years (5 years but less than 10 years)	0 (0%)	48 (12.8%)	48 (9.1%)
Within the past 2 years (1 year but less than 2 years ago)	3 (2.0%)	79 (21.1%)	82 (15.6%)
Within the past 3 years (2 years but less than 3 years ago)	1 (0.7%)	53 (14.1%)	54 (10.3%)
Within the past 5 years (3 years but less than 5 years ago)	2 (1.3%)	93 (24.8%)	95 (18.1%)
Within the past year (anytime less than 12 months ago)	0 (0%)	86 (22.9%)	86 (16.3%)
Missing	124 (82.1%)	16 (4.3%)	140 (26.6%)
Have you ever received a FOBT?
No	130 (86.1%)	192 (51.2%)	322 (61.2%)
Yes	20 (13.2%)	180 (48.0%)	200 (38.0%)
Missing	1 (0.7%)	3 (0.8%)	4 (0.8%)
When was your last FOBT?
5 or more years ago	10 (6.6%)	47 (12.5%)	57 (10.8%)
Within the past 2 years (1 year but less than 2 years ago)	7 (4.6%)	33 (8.8%)	40 (7.6%)
Within the past 3 years (2 years but less than 3 years ago)	1 (0.7%)	20 (5.3%)	21 (4.0%)
Within the past 5 years (3 years but less than 5 years ago)	1 (0.7%)	19 (5.1%)	20 (3.8%)
Within the past year (anytime less than 12 months ago)	0 (0%)	59 (15.7%)	59 (11.2%)
Missing	132 (87.4%)	197 (52.5%)	329 (62.5%)
Do you have a personal history of colorectal cancer?
No	148 (98.0%)	372 (99.2%)	520 (98.9%)
Yes	3 (2.0%)	3 (0.8%)	6 (1.1%)

## Sheet: Table S1B
Table S1B: Description of Individual and Neighborhood-Level Variables
Individual-level Variables
Socio-Demographics [3,12,13]: Age (continuous variable); Sex (Male or Female); Education (More than high school, High school, Less than high school); Marital Status (Married, Not married); Country of Birth (US, Foreign); Home rental or ownership (Rent/other, Own)
Economic variables [12,27,28]: Household income (Low (Less than 10,000 to under $20,000), Mid ($20,000 to under $75,000), High ($75,000 to $200,000 or more); Insurance Type (Medicaid, Medicare/Veteran, Private, Not Insured); Financial Security or stress regarding the ability to pay rent/mortgage; Food Insecurity, defined in terms of ability to buy nutritious meals (Always/Usually, Sometimes, Neve…
Perceived Discrimination [25,26,35-37] Feeling as though you were treated better or worse than people of other races in the past 12 months; and Feeling as though your experience when seeking health care was better or worse than people of other races in the past 12 months (Better than other races, Only encountered people of the same race/ The same as other races, Worse than other races).
Cancer Knowledge/Beliefs [11] Cancer fatalism; Ability to reduce the risk of cancer; Presented with too many recommendations to prevent cancer; and lifestyle behavior affects cancer (each coded as Strongly agree/ Somewhat agree, Somewhat disagree/ strongly disagree); Frequently worrying about getting cancer (Moderately/Extremely, Somewhat, Not at all/ Slightly); Likelihood of having cancer compar…
Social Network Support [11] Receipt of necessary social/emotional support (Always/Usually, Rarely/Never, Sometimes )
Cancer-related Risk Behaviors [11] Current smoker, Alcohol use, Diabetes (each coded as Yes, No) and Body Mass Index (BMI) (continuous variable)
Health Literacy [38-41] Difficulty in understanding provided health information (Very difficult/Somewhat difficult, Very easy/Somewhat easy)
Physical/Neighborhood- level Variables
Neighborhood stability: Percentage of those living in the same house as one year ago (Continuous variable)
Language Skills: Percentage with poor English language skills (Continuous variable)
Household Isolation: % linguistically isolated household – living in a household in which all members aged 14 and older speak a non-English language and have difficulty with English (Continuous variable)
Household Income: (Continuous variable)
Crowding: Percentage of those with more than one person living in a household per room (Continuous variable)
Transportation: Percentage with access to 1 or more vehicles (Continuous variable)
Index of Concentration at the Extremes (ICE):
ICE- Income [16]: Score quartiles ranging from 1-concentrated poverty to 4-high concentration of affluence)
ICE-Race/Income [39]: Score quartiles ranging from 1-concentrated poverty of NHB population to 4-High concentrated affluence of NHW
Yost Index [42,43]: A previously validated composite SES measure, created by principal component analysis of seven indicator variables: education (out of individuals age 25 and older, proportion with college, high school and less than high school respectively); proportion with a blue collar job; proportion older than age 16 in the workforce without a job; median household income; percent below 20…

## Sheet: Table S1C
Table S1C: Significant Baseline Characteristics by Race/Ethnicity Based on Univariate Regression Models
	NHB (n=308)			Hispanic (n=71)			NHW (n=147)
	Non-Adherent	Adherent	P-Value	Non-Adherent	Adherent	P-Value	Non-Adherent	Adherent	P-Value
	(n=91)	(n=217)		(n=26)	(n=45)		(n=34)	(n=113)
Sociocultural Environment
Socio-Demographics
Age			0.0007			0.0551			0.07*
Mean (SD)	57.8 (6.87)	61.3 (8.24)		57.3 (6.12)	60.9 (7.79)		63.9 (9.86)	66.9 (7.56)
Median [Min, Max]	56.0 [50.0, 84.0]	59.0 [50.0, 85.0]		56.5 [50.0, 72.0]	60.0 [50.0, 78.0]		61.5 [50.0, 83.0]	66.0 [52.0, 84.0]
Sex			0.2599			0.5281			0.4206
Female	56 (61.5%)	148 (68.2%)		17 (65.4%)	26 (57.8%)		20 (58.8%)	75 (66.4%)
Male	35 (38.5%)	69 (31.8%)		9 (34.6%)	19 (42.2%)		14 (41.2%)	38 (33.6%)
Center			0.9334			0.8066			0.001*
Fox Chase Cancer Center	31 (34.1%)	75 (34.6%)		16 (61.5%)	29 (64.4%)		26 (76.5%)	109 (96.5%)
Temple University Hospital	60 (65.9%)	142 (65.4%)		10 (38.5%)	16 (35.6%)		8 (23.5%)	4 (3.5%)
Education			0.397			0.964			0.099
More than high school	47 (51.6%)	120 (55.3%)		11 (42.3%)	19 (42.2%)		22 (64.7%)	92 (81.4%)
High school	25 (27.5%)	67 (30.9%)		7 (26.9%)	11 (24.4%)		9 (26.5%)	18 (15.9%)
Less than high school	18 (19.8%)	30 (13.8%)		8 (30.8%)	15 (33.3%)		3 (8.8%)	3 (2.7%)
Missing	1 (1.1%)	0 (0%)		0 (0%)	0 (0%)		0 (0%)	0 (0%)
Marital Status			0.1014			0.6455			0.0331
Married	15 (16.5%)	55 (25.3%)		7 (26.9%)	15 (33.3%)		13 (38.2%)	67 (59.3%)
Not Married	75 (82.4%)	162 (74.7%)		18 (69.2%)	30 (66.7%)		21 (61.8%)	46 (40.7%)
Missing	1 (1.1%)	0 (0%)		1 (3.8%)	0 (0%)		0 (0%)	0 (0%)
Country of Birth			0.3875			0.12*			0.9283
USA	90 (98.9%)	211 (97.2%)		17 (65.4%)	37 (82.2%)		33 (97.1%)	110 (97.3%)
Foreign	1 (1.1%)	6 (2.8%)		9 (34.6%)	8 (17.8%)		1 (2.9%)	3 (2.7%)
Not sure/Refused	0 (0%)	0 (0%)		0 (0%)	0 (0%)		0 (0%)	0 (0%)
Home rental or ownership			<0.001*			0.4181			<0.001*
Rent/Other	67 (73.6%)	112 (51.6%)		17 (65.4%)	25 (55.6%)		17 (50.0%)	18 (15.9%)
Own	24 (26.4%)	104 (47.9%)		9 (34.6%)	20 (44.4%)		17 (50.0%)	95 (84.1%)
Missing	0 (0%)	1 (0.5%)		0 (0%)	0 (0%)		0 (0%)	0 (0%)
Economic variables
Household Income			0.04*			0.8051			0.0335
Low (Less than $10,000 to under $20,000)	47 (51.6%)	86 (39.6%)		13 (50.0%)	21 (46.7%)		10 (29.4%)	11 (9.7%)
Mid ($20,000 to under $75,000)	35 (38.5%)	79 (36.4%)		11 (42.3%)	12 (26.7%)		12 (35.3%)	41 (36.3%)
High (above $75,000)	5 (5.5%)	34 (15.7%)		0 (0%)	7 (15.6%)		8 (23.5%)	48 (42.5%)
Not sure/Refused	4 (4.4%)	18 (8.3%)		2 (7.7%)	5 (11.1%)		4 (11.8%)	13 (11.5%)
How often in the past 12 months would you say you were worried or stressed about having enough money to pay your rent/mortgage?			0.01*			0.6249			0.0234
Always/Usually	35 (38.5%)	50 (23.0%)		6 (23.1%)	12 (26.7%)		6 (17.6%)	7 (6.2%)
Sometimes	26 (28.6%)	54 (24.9%)		10 (38.5%)	14 (31.1%)		5 (14.7%)	13 (11.5%)
Never/Rarely	25 (27.5%)	102 (47.0%)		8 (30.8%)	18 (40.0%)		18 (52.9%)	88 (77.9%)
Not sure/Refused	5 (5.5%)	11 (5.1%)		2 (7.7%)	1 (2.2%)		5 (14.7%)	5 (4.4%)
How often in the past 12 months would you say you were worried or stressed about having enough money to buy nutritious meals?			0.0852			0.5185			0.0092
Always/Usually	25 (27.5%)	42 (19.4%)		3 (11.5%)	9 (20.0%)		6 (17.6%)	3 (2.7%)
Sometimes	22 (24.2%)	43 (19.8%)		13 (50.0%)	17 (37.8%)		7 (20.6%)	16 (14.2%)
Never/Rarely	42 (46.2%)	132 (60.8%)		10 (38.5%)	19 (42.2%)		21 (61.8%)	94 (83.2%)
Missing	2 (2.2%)	0 (0%)		0 (0%)	0 (0%)		0 (0%)	0 (0%)
Which one of these phrases comes closest to your own feelings about your household’s income these days?			0.2562			0.5997			0.0158
Living comfortably on present income	20 (22.0%)	62 (28.6%)		4 (15.4%)	11 (24.4%)		12 (35.3%)	60 (53.1%)
Getting by on present income	44 (48.4%)	106 (48.8%)		16 (61.5%)	23 (51.1%)		10 (29.4%)	40 (35.4%)
Finding it very difficult on present income/Finding it difficult on present income	27 (29.7%)	47 (21.7%)		5 (19.2%)	10 (22.2%)		11 (32.4%)	13 (11.5%)
Missing	0 (0%)	2 (0.9%)		1 (3.8%)	1 (2.2%)		1 (2.9%)	0 (0%)
Perceived Discrimination
Within the past 12 months, do you feel you were treated worse than, the same as, or better than people of other races?			0.02*			0.10*			0.8093
Better than other races	8 (8.8%)	14 (6.5%)		5 (19.2%)	2 (4.4%)		6 (17.6%)	20 (17.7%)
Only encountered people of the same race/The same as other races	53 (58.2%)	163 (75.1%)		16 (61.5%)	38 (84.4%)		25 (73.5%)	87 (77.0%)
Worse than other races	25 (27.5%)	29 (13.4%)		3 (11.5%)	2 (4.4%)		1 (2.9%)	2 (1.8%)
Not sure/Refused	4 (4.4%)	10 (4.6%)		2 (7.7%)	1 (2.2%)		2 (5.9%)	3 (2.7%)
Missing	1 (1.1%)	1 (0.5%)		0 (0%)	2 (4.4%)		0 (0%)	1 (0.9%)
Within the past 12 months, when seeking health care, do you feel your experiences were worse than, the same as or better than for people of other races?			0.2389			0.9942			0.8031
Better than other races	9 (9.9%)	20 (9.2%)		3 (11.5%)	7 (15.6%)		2 (5.9%)	10 (8.8%)
Only encountered people of the same race/The same as other races	60 (65.9%)	171 (78.8%)		19 (73.1%)	36 (80.0%)		27 (79.4%)	93 (82.3%)
Worse than other races	10 (11.0%)	19 (8.8%)		1 (3.8%)	2 (4.4%)		1 (2.9%)	2 (1.8%)
Not sure/Refused	5 (5.5%)	4 (1.8%)		3 (11.5%)	0 (0%)		3 (8.8%)	6 (5.3%)
Missing	7 (7.7%)	3 (1.4%)		0 (0%)	0 (0%)		1 (2.9%)	2 (1.8%)
Cancer Knowledge/ Beliefs
When I think about cancer, I automatically think about death.			0.9537			0.001*			0.5405
Strongly agree/Somewhat agree	46 (50.5%)	107 (49.3%)		19 (73.1%)	14 (31.1%)		14 (41.2%)	40 (35.4%)
Strongly disagree/Somewhat disagree	43 (47.3%)	106 (48.8%)		7 (26.9%)	31 (68.9%)		20 (58.8%)	73 (64.6%)
Not sure/Refused	2 (2.2%)	4 (1.8%)		0 (0%)	0 (0%)		0 (0%)	0 (0%)
There's not much you can do to lower your chances of getting cancer.			0.1559			0.1626			0.9669
Strongly agree/Somewhat agree	36 (39.6%)	87 (40.1%)		15 (57.7%)	15 (33.3%)		8 (23.5%)	24 (21.2%)
Strongly disagree/Somewhat disagree	50 (54.9%)	127 (58.5%)		11 (42.3%)	29 (64.4%)		26 (76.5%)	88 (77.9%)
Not sure/Refused	5 (5.5%)	3 (1.4%)		0 (0%)	1 (2.2%)		0 (0%)	1 (0.9%)
There are so many different recommendations about preventing cancer, it's hard to know which ones to follow.			0.09*			0.7397			0.8268
Strongly agree/Somewhat agree	68 (74.7%)	175 (80.6%)		21 (80.8%)	36 (80.0%)		24 (70.6%)	72 (63.7%)
Somewhat disagree/Strongly disagree	18 (19.8%)	40 (18.4%)		3 (11.5%)	9 (20.0%)		10 (29.4%)	39 (34.5%)
Not sure/Refused	5 (5.5%)	2 (0.9%)		2 (7.7%)	0 (0%)		0 (0%)	2 (1.8%)
Cancer is most often caused by a person's behavior or lifestyle.			0.13*			0.1103			0.1315
Strongly agree/Somewhat agree	46 (50.5%)	129 (59.4%)		6 (23.1%)	22 (48.9%)		14 (41.2%)	67 (59.3%)
Somewhat disagree/Strongly disagree	37 (40.7%)	80 (36.9%)		19 (73.1%)	22 (48.9%)		19 (55.9%)	41 (36.3%)
Not sure/Refused	8 (8.8%)	8 (3.7%)		1 (3.8%)	1 (2.2%)		1 (2.9%)	5 (4.4%)
Compared to other people your age, how likely do you think you are to get cancer in your lifetime?			0.773			0.1231			0.7962
Very Likely/Likely	26 (28.6%)	72 (33.2%)		11 (42.3%)	6 (13.3%)		10 (29.4%)	21 (18.6%)
Neither unlikely nor likely	17 (18.7%)	37 (17.1%)		9 (34.6%)	17 (37.8%)		8 (23.5%)	29 (25.7%)
Very unlikely/Unlikely	30 (33.0%)	60 (27.6%)		4 (15.4%)	12 (26.7%)		5 (14.7%)	12 (10.6%)
Not sure/Refused	8 (8.8%)	17 (7.8%)		1 (3.8%)	2 (4.4%)		2 (5.9%)	5 (4.4%)
Not Asked	10 (11.0%)	31 (14.3%)		1 (3.8%)	8 (17.8%)		9 (26.5%)	46 (40.7%)
I'd rather not know my chance of getting cancer			0.07*			0.9396			0.2365
Strongly agree/Somewhat agree	38 (41.8%)	68 (31.3%)		10 (38.5%)	16 (35.6%)		8 (23.5%)	16 (14.2%)
Strongly disagree/Somewhat disagree	39 (42.9%)	115 (53.0%)		14 (53.8%)	20 (44.4%)		15 (44.1%)	50 (44.2%)
Not sure/Refused	4 (4.4%)	3 (1.4%)		1 (3.8%)	1 (2.2%)		2 (5.9%)	1 (0.9%)
Not Asked	10 (11.0%)	31 (14.3%)		1 (3.8%)	8 (17.8%)		9 (26.5%)	46 (40.7%)
How worried are you about getting cancer			0.4895			0.5248			0.3934
Moderately/Extremely	19 (20.9%)	34 (15.7%)		5 (19.2%)	4 (8.9%)		6 (17.6%)	13 (11.5%)
Somewhat	12 (13.2%)	24 (11.1%)		8 (30.8%)	12 (26.7%)		4 (11.8%)	21 (18.6%)
Not at all/Slightly	49 (53.8%)	127 (58.5%)		11 (42.3%)	21 (46.7%)		14 (41.2%)	33 (29.2%)
Not Asked	11 (12.1%)	32 (14.7%)		2 (7.7%)	8 (17.8%)		10 (29.4%)	46 (40.7%)
At what age do you think people should begin screening for colorectal cancer?			0.2374			0.6378			0.9019
Correct	30 (33.0%)	94 (43.3%)		9 (34.6%)	19 (42.2%)		19 (55.9%)	62 (54.9%)
Incorrect	55 (60.4%)	112 (51.6%)		17 (65.4%)	22 (48.9%)		14 (41.2%)	49 (43.4%)
Not sure/Refused	6 (6.6%)	11 (5.1%)		0 (0%)	4 (8.9%)		1 (2.9%)	2 (1.8%)
Social Network Support
How often do you get the social and emotional support you need?			0.0146			0.4947			0.1438
Always/Usually	48 (52.7%)	148 (68.2%)		15 (57.7%)	27 (60.0%)		22 (64.7%)	88 (77.9%)
Rarely/Never	17 (18.7%)	19 (8.8%)		1 (3.8%)	5 (11.1%)		5 (14.7%)	6 (5.3%)
Sometimes	26 (28.6%)	49 (22.6%)		10 (38.5%)	13 (28.9%)		7 (20.6%)	17 (15.0%)
Missing	0 (0%)	1 (0.5%)		0 (0%)	0 (0%)		0 (0%)	2 (1.8%)
Cancer-Related Risk Behaviors
Current Smoker			0.0456			0.19*			0.02*
No	55 (60.4%)	155 (71.4%)		20 (76.9%)	40 (88.9%)		28 (82.4%)	108 (95.6%)
Yes	36 (39.6%)	60 (27.6%)		6 (23.1%)	5 (11.1%)		6 (17.6%)	5 (4.4%)
Missing	0 (0%)	2 (0.9%)		0 (0%)	0 (0%)		0 (0%)	0 (0%)
Alcohol Use			0.03*			0.8592			0.02
No	42 (46.2%)	130 (59.9%)		19 (73.1%)	32 (71.1%)		22 (64.7%)	47 (41.6%)
Yes	48 (52.7%)	86 (39.6%)		7 (26.9%)	13 (28.9%)		12 (35.3%)	66 (58.4%)
Missing	1 (1.1%)	1 (0.5%)		0 (0%)	0 (0%)		0 (0%)	0 (0%)
Diabetes			0.3129			0.3607			0.1684
No	64 (70.3%)	139 (64.1%)		17 (65.4%)	34 (75.6%)		25 (73.5%)	95 (84.1%)
Yes	27 (29.7%)	77 (35.5%)		9 (34.6%)	11 (24.4%)		9 (26.5%)	18 (15.9%)
Missing	0 (0%)	1 (0.5%)		0 (0%)	0 (0%)		0 (0%)	0 (0%)
Body Mass Index (BMI)			0.2645			0.9699			0.4405
Mean (SD)	30.1 (7.81)	31.2 (7.53)		29.9 (8.83)	29.9 (6.39)		29.2 (6.35)	28.4 (5.41)
Median [Min, Max]	28.8 [16.6, 54.9]	29.8 [17.8, 57.0]		28.0 [18.6, 52.9]	27.7 [17.1, 44.8]		28.3 [21.4, 45.5]	27.5 [16.3, 48.4]
Missing	1 (1.1%)	1 (0.5%)		0 (0%)	0 (0%)		2 (5.9%)	2 (1.8%)
HealthCare System Measures
Health Literacy
How difficult is it for you to understand information that doctors, nurses etc., tell you?			0.8421			0.7069			0.5242
Very Difficult/Somewhat difficult	12 (13.2%)	27 (12.4%)		11 (42.3%)	17 (37.8%)		6 (17.6%)	15 (13.3%)
Very easy/Somewhat easy	78 (85.7%)	189 (87.1%)		15 (57.7%)	28 (62.2%)		28 (82.4%)	98 (86.7%)
Missing	1 (1.1%)	1 (0.5%)		0 (0%)	0 (0%)		0 (0%)	0 (0%)
Healthcare Access
Insurance Type			0.02*			0.32			0.0202
Medicaid	39 (42.9%)	76 (35.0%)		10 (38.5%)	20 (44.4%)		8 (23.5%)	8 (7.1%)
Medicare/Government Veteran	21 (23.1%)	67 (30.9%)		5 (19.2%)	10 (22.2%)		11 (32.4%)	57 (50.4%)
Not Insured	12 (13.2%)	10 (4.6%)		5 (19.2%)	2 (4.4%)		3 (8.8%)	3 (2.7%)
Private	18 (19.8%)	60 (27.6%)		6 (23.1%)	13 (28.9%)		12 (35.3%)	45 (39.8%)
Missing	1 (1.1%)	4 (1.8%)		0 (0%)	0 (0%)		0 (0%)	0 (0%)
In the past 12 months was there a time when you needed to see a doctor but could not because of the cost?			0.6824			0.007*			0.0454
No	75 (82.4%)	184 (84.8%)		18 (69.2%)	43 (95.6%)		27 (79.4%)	104 (92.0%)
Yes	15 (16.5%)	32 (14.7%)		8 (30.8%)	2 (4.4%)		7 (20.6%)	9 (8.0%)
Missing	1 (1.1%)	1 (0.5%)		0 (0%)	0 (0%)		0 (0%)	0 (0%)
About how long has it been since you last visited a doctor for a routine check up?			0.001*			0.99			0.018
More than 2 years ago	10 (11.0%)	2 (0.9%)		1 (3.8%)	0 (0%)		6 (17.6%)	5 (4.4%)
Within the past year/Within past 2 years (1 year but less than 2 years ago)	81 (89.0%)	215 (99.1%)		25 (96.2%)	45 (100%)		28 (82.4%)	107 (94.7%)
Missing	0 (0%)	0 (0%)		0 (0%)	0 (0%)		0 (0%)	1 (0.9%)
Overall, how would you rate the quality of health care you received in the past 12 months?			0.005*			0.3692			0.0523
Excellent/Very Good	36 (39.6%)	138 (63.6%)		11 (42.3%)	28 (62.2%)		20 (58.8%)	88 (77.9%)
Good	35 (38.5%)	60 (27.6%)		9 (34.6%)	15 (33.3%)		10 (29.4%)	20 (17.7%)
Fair/Poor	14 (15.4%)	16 (7.4%)		4 (15.4%)	2 (4.4%)		4 (11.8%)	2 (1.8%)
Not sure/Refused	6 (6.6%)	3 (1.4%)		2 (7.7%)	0 (0%)		0 (0%)	3 (2.7%)
Physical/Neighborhood-level variables
Living in same house as 1 year ago			0.914			0.2604			0.2015
Mean (SD)	0.868 (0.0709)	0.869 (0.0662)		0.849 (0.0760)	0.868 (0.0652)		0.892 (0.0677)	0.906 (0.0479)
Median [Min, Max]	0.880 [0.607, 0.982]	0.875 [0.549, 0.974]		0.853 [0.686, 0.972]	0.872 [0.647, 0.958]		0.915 [0.731, 0.971]	0.913 [0.740, 0.984]
% Poor English			0.5137			0.4164			0.8584
Mean (SD)	0.0511 (0.0653)	0.0571 (0.0772)		0.176 (0.134)	0.152 (0.109)		0.0617 (0.0647)	0.0592 (0.0721)
Median [Min, Max]	0.0271 [0.00, 0.322]	0.0268 [0.00, 0.390]		0.174 [0.00, 0.375]	0.133 [0.00487, 0.400]		0.0436 [0.00358, 0.334]	0.0393 [0.00, 0.422]
Household Isolation			0.5976			0.2603			0.859
Mean (SD)	0.0374 (0.0622)	0.0417 (0.0665)		0.142 (0.122)	0.113 (0.0931)		0.0359 (0.0568)	0.0341 (0.0507)
Median [Min, Max]	0.0168 [0.00, 0.355]	0.0159 [0.00, 0.393]		0.0964 [0.00, 0.393]	0.0820 [0.00, 0.324]		0.0158 [0.00, 0.258]	0.0172 [0.00, 0.312]
ICE-Income (Quartiles)			0.2732			0.9788			0.003
1 Concentrated Poverty	78 (85.7%)	170 (78.3%)		21 (80.8%)	32 (71.1%)		9 (26.5%)	6 (5.3%)
2	6 (6.6%)	16 (7.4%)		3 (11.5%)	5 (11.1%)		9 (26.5%)	19 (16.8%)
3	2 (2.2%)	19 (8.8%)		2 (7.7%)	2 (4.4%)		6 (17.6%)	32 (28.3%)
4 Concentrated Affluence	5 (5.5%)	12 (5.5%)		0 (0%)	6 (13.3%)		10 (29.4%)	56 (49.6%)
ICE Race+Income (Quartiles)			0.658			0.9834			0.0151
1 Concentrated Poverty of NHB	85 (93.4%)	194 (89.4%)		23 (88.5%)	34 (75.6%)		12 (35.3%)	13 (11.5%)
2	3 (3.3%)	9 (4.1%)		3 (11.5%)	6 (13.3%)		7 (20.6%)	24 (21.2%)
3	2 (2.2%)	6 (2.8%)		0 (0%)	1 (2.2%)		6 (17.6%)	22 (19.5%)
4 Concentration Affluence of NHW	1 (1.1%)	8 (3.7%)		0 (0%)	4 (8.9%)		9 (26.5%)	54 (47.8%)
Yost Index (Quintiles)			0.134			0.9926			0.001*
1 Low SES	75 (82.4%)	146 (67.3%)		15 (57.7%)	25 (55.6%)		8 (23.5%)	4 (3.5%)
2	9 (9.9%)	37 (17.1%)		6 (23.1%)	9 (20.0%)		9 (26.5%)	14 (12.4%)
3	2 (2.2%)	7 (3.2%)		4 (15.4%)	5 (11.1%)		5 (14.7%)	17 (15.0%)
4	1 (1.1%)	10 (4.6%)		1 (3.8%)	1 (2.2%)		3 (8.8%)	33 (29.2%)
5 High SES	4 (4.4%)	16 (7.4%)		0 (0%)	5 (11.1%)		6 (17.6%)	37 (32.7%)
Missing	0 (0%)	1 (0.5%)		0 (0%)	0 (0%)		3 (8.8%)	8 (7.1%)
Median-Household Income			0.0727			0.0851			0.0016
Mean (SD)	30400 (18700)	35000 (23400)		29500 (12200)	40000 (27200)		63600 (29600)	77800 (25500)
Median [Min, Max]	24200 [14000, 116000]	25600 [11400, 143000]		25700 [14300, 56200]	30200 [14600, 129000]		66100 [17300, 123000]	75600 [20700, 155000]
% Overcrowding			0.4225			0.6903			0.4852
% Overcrowding - High	51 (56.0%)	108 (49.8%)		18 (69.2%)	32 (71.1%)		11 (32.4%)	32 (28.3%)
% Overcrowding - Low	40 (44.0%)	109 (50.2%)		8 (30.8%)	13 (28.9%)		23 (67.6%)	81 (71.7%)
% with Access to Transportation (1 or more vehicles)			0.0632			0.2611			<0.001*
Mean (SD)	0.575 (0.165)	0.615 (0.174)		0.661 (0.164)	0.707 (0.168)		0.837 (0.178)	0.924 (0.0779)
Median [Min, Max]	0.529 [0.343, 0.971]	0.560 [0.357, 1.00]		0.650 [0.441, 0.950]	0.673 [0.462, 0.990]		0.908 [0.438, 0.995]	0.949 [0.567, 1.00]
* denotes variables that are significant in the univariate analysis at p<0.2 and identified as a predictor by LASSO (Supplementary Table S4)

## Sheet: Table S1D
Table S1D: LASSO Results: A cross validation method was used to estimate lambda, the tuning parameter. Based on the results, we chose the lambda value with the lowest cross validation error value to assess results.
LASSO-NHB Population		LASSO-Hispanic Population		LASSO-NHW Population		LASSO-Total Population
Individual-Level	Coefficient	Individual-Level	Coefficient	Individual-Level	Coefficient	Individual-Level	Coefficient
(Intercept)	-0.415074	(Intercept)	-6.39152	(Intercept)	0.250009	(Intercept)	-2.32282
Center- Temple University Hospital	0	Center- Temple University Hospital	0	Center- Temple University Hospital	-0.154884	Center- Temple University Hospital	0
Sex- Male	0	Sex- Male	0	Sex- Male	0	Sex- Male	0
At what age do you think people should begin screening for CRC? - Incorrect	-0.195405	At what age do you think people should begin screening for CRC? - Incorrect	-0.197605	At what age do you think people should begin screening for CRC? - Incorrect	0	Race- Hispanic	-0.0204177
At what age do you think people should begin screening for CRC? - Not sure/Refused	-0.228871	At what age do you think people should begin screening for CRC? - Not sure/Refused	0.197727	At what age do you think people should begin screening for CRC? - Not sure/Refused	0	Race- NHW	-0.0161077
Education - Less than high school	0	Education - Less than high school	0	Education - Less than high school	0	At what age do you think people should begin screening for CRC? - Incorrect	-0.174949
Education - More than high school	0	Education - More than high school	0	Education - More than high school	0	At what age do you think people should begin screening for CRC? - Not sure/Refused	-0.0742356
Marital Status - Not married	0	Marital Status - Not married	0	Marital Status - Not married	0	Education - Less than high school	0
Country of Birth - USA	0	Country of Birth - USA	0.191567	Country of Birth- USA	0	Education - More than high school	0
Household Income (Mid -$20,000 to under $75,000)	-0.0480969	Household Income (Mid -$20,000 to under $75,000)	0.115514	Household Income (Mid -$20,000 to under $75,000)	0	Marital Status - Not married	0
Household Income (High - above $75,000)	0.188942	Household Income (High - above $75,000)	0.433483	Household Income (High - above $75,000)	0	Country of Birth - USA	0
Household Income (Not sure/Refused)	0.298837	Household Income (Not sure/Refused)	0.577109	Household Income (Not sure/Refused)	0	Household Income (Mid -$20,000 to under $75,000)	-0.0296963
Home rental or ownership - Rent/Other	-0.442837	Home rental or ownership - Rent/Other	-0.110227	Home rental or ownership - Rent/Other	-0.427709	Household Income (High - above $75,000)	0.291058
Insurance Type- Medicaid	-0.304894	Insurance Type- Medicaid	0	Insurance Type- Medicaid	0	Household Income (Not sure/Refused)	0.456817
Insurance Type- Medicare/ Government Veteran	-0.251125	Insurance Type- Medicare/ Government Veteran	0	Insurance Type- Medicare / Government Veteran	0	Home rental or ownership - Rent/Other	-0.423859
Insurance Type - Not Insured	-0.349895	Insurance Type - Not Insured	0	Insurance Type-Not Insured	0	Insurance Type- Medicare/ Government Veteran	0
Insurance Type- Private	-0.237489	Insurance Type- Private	0	Insurance Type- Private	0	Insurance Type - Not Insured	0
Diabetes- Yes	0	Diabetes - Yes	0	Diabetes - Yes	0	Insurance Type _ Private	0
Current Smoker- Yes	0	Current Smoker - Yes	-0.181529	Current Smoker - Yes	-1.08143	Diabetes - Yes	0
Alcohol Use - Yes	-0.193595	Alcohol Use- Yes	0	Alcohol Use- Yes	0	Current Smoker - Yes	0
Within the past 12 months, do you feel you were treated worse than, the same as, or better than people of other races? - Only encountered people of the same race/ the same as other races	0.490099	Within the past 12 months, do you feel you were treated worse than, the same as, or better than people of other races? - Only encountered people of the same race/ the same as other races	0.495374	Within the past 12 months, do you feel you were treated worse than, the same as, or better than people of other races? - Only encountered people of the same race/ the same as other races	0	Alcohol Use- Yes	-0.015794
Within the past 12 months, do you feel you were treated worse than, the same as, or better than people of other races? - Worse than other races	0.129453	Within the past 12 months, do you feel you were treated worse than, the same as, or better than people of other races? - Worse than other races	0.367558	Within the past 12 months, do you feel you were treated worse than, the same as, or better than people of other races? - Worse than other races	0	Within the past 12 months, do you feel you were treated worse than, the same as, or better than people of other races? - Only encountered people of the same race/ the same as other races	0.276331
Within the past 12 months, do you feel you were treated worse than, the same as, or better than people of other races? - Not sure refused	0.494891	Within the past 12 months, do you feel you were treated worse than, the same as, or better than people of other races? - Not sure refused	0.542685	Within the past 12 months, do you feel you were treated worse than, the same as, or better than people of other races? - Not sure refused	0	Within the past 12 months, do you feel you were treated worse than, the same as, or better than people of other races? - Worse than other races	0.100859
Within the past 12 months, when seeking health care, do you feel your experiences were worse than, the same as or better than for people of other races? - Only encountered people of the same race/ the same as other races	0	Within the past 12 months, when seeking health care, do you feel your experiences were worse than, the same as or better than for people of other races? - Only encountered people of the same race/ the same as other races	0	Within the past 12 months, when seeking health care, do you feel your experiences were worse than, the same as or better than for people of other races? - Only encountered people of the same race/ the same as other races	0	Within the past 12 months, do you feel you were treated worse than, the same as, or better than people of other races? - Not sure refused	0.24886
Within the past 12 months, when seeking health care, do you feel your experiences were worse than, the same as or better than for people of other races? - Worse than other races	0	Within the past 12 months, when seeking health care, do you feel your experiences were worse than, the same as or better than for people of other races? - Worse than other races	0	Within the past 12 months, when seeking health care, do you feel your experiences were worse than, the same as or better than for people of other races? - Worse than other races	0	Within the past 12 months, when seeking health care, do you feel your experiences were worse than, the same as or better than for people of other races? - Only encountered people of the same race/ the same as other races	0
Within the past 12 months, when seeking health care, do you feel your experiences were worse than, the same as or better than for people of other races? - Not sure/Refused	0	Within the past 12 months, when seeking health care, do you feel your experiences were worse than, the same as or better than for people of other races? - Not sure/Refused	0	Within the past 12 months, when seeking health care, do you feel your experiences were worse than, the same as or better than for people of other races? - Not sure/Refused	0	Within the past 12 months, when seeking health care, do you feel your experiences were worse than, the same as or better than for people of other races? - Worse than other races	0
How often in the past 12 months would you say you were worried or stressed about having enough money to pay your rent/mortgage (financial insecurity)? - Sometimes	0.0675362	How often in the past 12 months would you say you were worried or stressed about having enough money to pay your rent/mortgage (financial insecurity)? - Sometimes	0	How often in the past 12 months would you say you were worried or stressed about having enough money to pay your rent/mortgage (financial insecurity)? - Sometimes	0	Within the past 12 months, when seeking health care, do you feel your experiences were worse than, the same as or better than for people of other races? - Not sure/Refused	0
How often in the past 12 months would you say you were worried or stressed about having enough money to pay your rent/mortgage (financial insecurity)? - Never/Rarely	0.214313	How often in the past 12 months would you say you were worried or stressed about having enough money to pay your rent/mortgage (financial insecurity)? - Never/Rarely	0	How often in the past 12 months would you say you were worried or stressed about having enough money to pay your rent/mortgage (financial insecurity)? - Never/Rarely	0	How often in the past 12 months would you say you were worried or stressed about having enough money to pay your rent/mortgage (financial insecurity)? - Sometimes	0
How often in the past 12 months would you say you were worried or stressed about having enough money to pay your rent/mortgage (financial insecurity)? - Not sure/Refused	0.173593	How often in the past 12 months would you say you were worried or stressed about having enough money to pay your rent/mortgage (financial insecurity)? - Not sure/Refused	0	How often in the past 12 months would you say you were worried or stressed about having enough money to pay your rent/mortgage (financial insecurity)? - Not sure/Refused	0	How often in the past 12 months would you say you were worried or stressed about having enough money to pay your rent/mortgage (financial insecurity)? - Never/Rarely	0
How often in the past 12 months would you say you were worried or stressed about having enough money to buy nutritious meals (food insecurity)? - Never/Rarely	0	How often in the past 12 months would you say you were worried or stressed about having enough money to buy nutritious meals (food insecurity)? - Never/Rarely	0	How often in the past 12 months would you say you were worried or stressed about having enough money to buy nutritious meals (food insecurity)? - Never/Rarely	0	How often in the past 12 months would you say you were worried or stressed about having enough money to pay your rent/mortgage (financial insecurity)? - Not sure/Refused	0
How often in the past 12 months would you say you were worried or stressed about having enough money to buy nutritious meals (food insecurity)? - Sometimes	0	How often in the past 12 months would you say you were worried or stressed about having enough money to buy nutritious meals (food insecurity)? - Sometimes	0	How often in the past 12 months would you say you were worried or stressed about having enough money to buy nutritious meals (food insecurity)? - Sometimes	0	How often in the past 12 months would you say you were worried or stressed about having enough money to buy nutritious meals (food insecurity)? - Never/Rarely	0
Which one of these phrases comes closest to your own feelings about your household’s income these days? -Getting by on present income	0	Which one of these phrases comes closest to your own feelings about your household’s income these days? -Getting by on present income	-0.277765	Which one of these phrases comes closest to your own feelings about your household’s income these days? -Getting by on present income	0	How often in the past 12 months would you say you were worried or stressed about having enough money to buy nutritious meals (food insecurity)? - Sometimes	0
Which one of these phrases comes closest to your own feelings about your household’s income these days? -Living comfortably on present income	0	Which one of these phrases comes closest to your own feelings about your household’s income these days? -Living comfortably on present income	0.014225	Which one of these phrases comes closest to your own feelings about your household’s income these days? -Living comfortably on present income	0	Which one of these phrases comes closest to your own feelings about your household’s income these days? -Getting by on present income	0
In the past 12 months was there a time when you needed to see a doctor but could not because of the cost? - Yes	0	In the past 12 months was there a time when you needed to see a doctor but could not because of the cost? - Yes	-1.51036	In the past 12 months was there a time when you needed to see a doctor but could not because of the cost? - Yes	0	Which one of these phrases comes closest to your own feelings about your household’s income these days? -Living comfortably on present income	0
Compared to other people your age, how likely do you think you are to get cancer in your lifetime? - Neither unlikely nor likely	-0.0170769	Compared to other people your age, how likely do you think you are to get cancer in your lifetime? - Neither unlikely nor likely	0	Compared to other people your age, how likely do you think you are to get cancer in your lifetime? - Neither unlikely nor likely	0	In the past 12 months was there a time when you needed to see a doctor but could not because of the cost? - Yes	-0.240902
Compared to other people your age, how likely do you think you are to get cancer in your lifetime? - Very unlikely/ Unlikely	-0.0391087	Compared to other people your age, how likely do you think you are to get cancer in your lifetime? - Very unlikely/ Unlikely	0	Compared to other people your age, how likely do you think you are to get cancer in your lifetime? - Very unlikely/ Unlikely	0	Compared to other people your age, how likely do you think you are to get cancer in your lifetime? - Neither unlikely nor likely	0
Compared to other people your age, how likely do you think you are to get cancer in your lifetime? - Not sure/Refused	-0.0236245	Compared to other people your age, how likely do you think you are to get cancer in your lifetime? - Not sure/Refused	0	Compared to other people your age, how likely do you think you are to get cancer in your lifetime? - Not sure/Refused	0	Compared to other people your age, how likely do you think you are to get cancer in your lifetime? - Very unlikely/ Unlikely	0
I'd rather not know my chance of getting cancer - Strongly disagree/Somewhat disagree	0.199105	I'd rather not know my chance of getting cancer - Strongly disagree/Somewhat disagree	0	I'd rather not know my chance of getting cancer - Strongly disagree/Somewhat disagree	0	Compared to other people your age, how likely do you think you are to get cancer in your lifetime? - Not sure/Refused	0
I'd rather not know my chance of getting cancer - Not sure/Refused	-0.857988	I'd rather not know my chance of getting cancer - Not sure/Refused	0	I'd rather not know my chance of getting cancer - Not sure/Refused	0	I'd rather not know my chance of getting cancer - Strongly disagree/Somewhat disagree	0.168941
How worried are you about getting cancer?- Not at all/Slightly	0	How worried are you about getting cancer?- Not at all/Slightly	0	How worried are you about getting cancer?- Not at all/Slightly	0	I'd rather not know my chance of getting cancer - Not sure/Refused	-0.590933
How worried are you about getting cancer?- Somewhat	0	How worried are you about getting cancer?- Somewhat	0	How worried are you about getting cancer?- Somewhat	0	How worried are you about getting cancer?- Not at all/Slightly	0
When I think about cancer, I automatically think about death. - Strongly disagree/ Somewhat disagree	0	When I think about cancer, I automatically think about death. - Strongly disagree/ Somewhat disagree	0.111487	When I think about cancer, I automatically think about death. - Strongly disagree/ Somewhat disagree	0	How worried are you about getting cancer?- Somewhat	0
When I think about cancer, I automatically think about death. Would you say you..? - Not sure/ Refused	0	When I think about cancer, I automatically think about death. Would you say you..? - Not sure/ Refused	0	When I think about cancer, I automatically think about death. Would you say you..? - Not sure/ Refused	0	When I think about cancer, I automatically think about death. - Strongly disagree/ Somewhat disagree	0
How often do you get the social and emotional support you need? - Rarely/Never	0	How often do you get the social and emotional support you need? - Rarely/Never	0	How often do you get the social and emotional support you need? - Rarely/Never	0	How often do you get the social and emotional support you need? - Rarely/Never	0
How often do you get the social and emotional support you need? - Sometimes	0	How often do you get the social and emotional support you need? - Sometimes	0	How often do you get the social and emotional support you need? - Sometimes	0	How often do you get the social and emotional support you need? - Sometimes	0
How difficult is it for you to understand information that doctors, nurses etc., tell you? - Very easy/Somewhat easy	0	How difficult is it for you to understand information that doctors, nurses etc., tell you? - Very easy/Somewhat easy	0	How difficult is it for you to understand information that doctors, nurses etc., tell you? - Very easy/Somewhat easy	0	How difficult is it for you to understand information that doctors, nurses etc., tell you? - Very easy/Somewhat easy	0
There are so many different recommendations about preventing cancer, it's hard to know which ones to follow. - Somewhat disagree/ Strongly disagree	-0.172556	There are so many different recommendations about preventing cancer, it's hard to know which ones to follow. - Somewhat disagree/ Strongly disagree	0.210304	There are so many different recommendations about preventing cancer, it's hard to know which ones to follow. - Somewhat disagree/ Strongly disagree	0	There are so many different recommendations about preventing cancer, it's hard to know which ones to follow. - Somewhat disagree/ Strongly disagree	0
There are so many different recommendations about preventing cancer, it's hard to know which ones to follow. -Not sure/Refused	-0.733977	There are so many different recommendations about preventing cancer, it's hard to know which ones to follow. -Not sure/Refused	-1.19395	There are so many different recommendations about preventing cancer, it's hard to know which ones to follow. -Not sure/Refused	0	Cancer is most often caused by a person's behavior or lifestyle. - Somewhat disagree/Strongly disagree	-0.190345
Cancer is most often caused by a person's behavior or lifestyle. - Somewhat disagree/Strongly disagree	-0.0126755	Cancer is most often caused by a person's behavior or lifestyle. - Somewhat disagree/Strongly disagree	0	Cancer is most often caused by a person's behavior or lifestyle. - Somewhat disagree/Strongly disagree	0	Cancer is most often caused by a person's behavior or lifestyle. - Not sure/ Refused	0.122657
Cancer is most often caused by a person's behavior or lifestyle. - Not sure/ Refused	-0.0327247	Cancer is most often caused by a person's behavior or lifestyle. - Not sure/ Refused	0	Cancer is most often caused by a person's behavior or lifestyle. - Not sure/ Refused	0	About how long has it been since you last visited a doctor for a routine check up? - Within the past year/Within past 2 years (1 year but less than 2 years ago)	0.774394
About how long has it been since you last visited a doctor for a routine check up? - More than 2 years ago	-0.532881	About how long has it been since you last visited a doctor for a routine check up? - More than 2 years ago	0	About how long has it been since you last visited a doctor for a routine check up? - More than 2 years ago	0	Overall, how would you rate the quality of health care you received in the past 12 months? - Good	-0.302517
About how long has it been since you last visited a doctor for a routine check up? - Within the past year/Within past 2 years (1 year but less than 2 years ago)	0.287178	About how long has it been since you last visited a doctor for a routine check up? - Within the past year/Within past 2 years (1 year but less than 2 years ago)	0	About how long has it been since you last visited a doctor for a routine check up? - Within the past year/Within past 2 years (1 year but less than 2 years ago)	0	Overall, how would you rate the quality of health care you received in the past 12 months? - Fair/ Poor	-0.761153
Overall, how would you rate the quality of health care you received in the past 12 months? - Good	-0.562752	Overall, how would you rate the quality of health care you received in the past 12 months? - Good	-0.135571	Overall, how would you rate the quality of health care you received in the past 12 months? - Good	0	Overall, how would you rate the quality of health care you received in the past 12 months? - Not sure/ Refused	-0.477944
Overall, how would you rate the quality of health care you received in the past 12 months? - Fair/ Poor	-0.941485	Overall, how would you rate the quality of health care you received in the past 12 months? - Fair/ Poor	-0.611838	Overall, how would you rate the quality of health care you received in the past 12 months? - Fair/ Poor	0	Age	0.0448368
Overall, how would you rate the quality of health care you received in the past 12 months? - Not sure/ Refused	0	Overall, how would you rate the quality of health care you received in the past 12 months? - Not sure/ Refused	-0.802225	Overall, how would you rate the quality of health care you received in the past 12 months? - Not sure/ Refused	0	Body Mass Index (BMI)	0.00209281
Age	0.023561	Age	0.098927	Age	0.0165696
Body Mass Index (BMI)	0.00659593	Body Mass Index (BMI)	0	Body Mass Index (BMI)	0
Physical/Neighborhood-Level : NHB Population	Coefficient	Physical/Neighborhood-Level: Hispanic Population	Coefficient	Physical/Neighborhood-Level: NHW Population	Coefficient	Physical/Neighborhood-Level: Total Population	Coefficient
(Intercept)	0.864419	(Intercept)	0.77518	(Intercept)	-1.26562	(Intercept)	0.700395
ICE-Income Quartile 3	0	ICE-Income Quartile 3	0	ICE-Income Quartile 3	0	ICE-Income Quartile 3	0.00641885
ICE-Income Quartile 2	0	ICE-Income Quartile 2	0	ICE-Income Quartile 2	0	ICE-Income Quartile 2	-0.0058746
ICE-Income Quartile 1- Concentrated Poverty	0	ICE-Income Quartile 1- Concentrated Poverty	0	ICE-Income Quartile 1- Concentrated Poverty	0	ICE-Income Quartile 1- Concentrated Poverty	-0.00280043
ICE Race+Income Quartile 3	0	ICE Race+Income Quartile 3	0	ICE Race+Income Quartile 3	0	Yost Index Quintile 4	0.158006
ICE Race+Income Quartile 2	0	ICE Race+Income Quartile 2	0	ICE Race+Income Quartile 2	0	Yost Index Quintile 3	-0.189198
ICE Race+Income Quartile 1 - Concentrated Poverty of NHB	0	ICE Race+Income Quartile 1 - Concentrated Poverty of NHB	0	ICE Race+Income Quartile 1 - Concentrated Poverty of NHB	0	Yost Index Quintile 2	-0.150952
Yost Index Quintile 4	0	Yost Index Quintile 4	0	Yost Index Quintile 4	0.157665	Yost Index Quintile 1 - Low SES	-0.229655
Yost Index Quintile 3	0	Yost Index Quintile 3	0	Yost Index Quintile 3	-0.191625	Living in same house as 1 year ago	0
Yost Index Quintile 2	0	Yost Index Quintile 2	0	Yost Index Quintile 2	-0.478285	% Poor English	0
Yost Index Quintile 1 - Low SES	0	Yost Index Quintile 1 - Low SES	0	Yost Index Quintile 1 - Low SES	-0.906876	Household Isolation	0
Living in same house as 1 year ago	0	Living in same house as 1 year ago	0	Living in same house as 1 year ago	0	Median-Household Income	7.60263e-06
% Poor English	0	% Poor English	0	% Poor English	0	% overcrowding	0
Household Isolation	0	Household Isolation	0	Household Isolation	0	% with Access to Transportation (1 or more vehicles)	0.0615003
Median-Household Income	0	Median-Household Income	0	Median-Household Income	0
% overcrowding	0	% overcrowding	0	% overcrowding	0
% with Access to Transportation (1 or more vehicles)	0	% with Access to Transportation (1 or more vehicles)	0	% with Access to Transportation (1 or more vehicles)	3.02289

## Sheet: Table S1E
Table S1E: First Multivariable Analysis Model Results: Total Population (n=505)
	Odds Ratio Estimate	Lower CI	Upper CI	ProbZ	Overall P-value
Sociocultural Environment
Socio-Demographics
Age	1.0356	1.0007	1.0717	0.0454	0.0372
Sex					0.4245
Female	0.8333	0.5216	1.3312	0.4455
Male	ref.
Race					0.0112
Non-Hispanic Black	3.0153	1.3939	6.5226	0.0051
Hispanic	1.5716	0.7046	3.5054	0.2693
Non-Hispanic White	ref.
Center					0.3879
Temple University Hospital	0.7477	0.3863	1.4472	0.3881
Fox Chase Cancer Center	ref.
Home rental or ownership					0.0167
Rent/Other	0.5461	0.3231	0.9229	0.0238
Own	ref.
Economics
Household Income					0.2078
Low (Less than $10,000 to under $20,000)	0.5757	0.2342	1.4152	0.2289
Mid ($20,000 to under $75,000)	0.4703	0.2074	1.0665	0.0709
High (above $75,000 )	ref.
Not sure/Refused	1.0606	0.3099	3.6303	0.9253
Perceived Discrimination
Within the past 12 months, do you feel you were treated worse than, the same as, or better than people of other races?					0.0248
Better than other races	0.4293	0.216	0.8531	0.0158
Only encountered people of the same race/The same as other races	ref.
Worse than other races	0.4531	0.2382	0.8617	0.0158
Not sure/Refused	0.5517	0.1703	1.7876	0.3214
Cancer Knowledge/Beliefs
Cancer is most often caused by a person's behavior or lifestyle.					0.075
Somewhat disagree/Strongly disagree	0.6491	0.4013	1.05	0.0782
Strongly agree/Somewhat agree	ref.
Not sure/Refused	0.3864	0.1436	1.0397	0.0597
Health Care System Measures
Healthcare Access
In the past 12 months was there a time when you needed to see a doctor but could not because of the cost?					0.6246
Yes	0.8665	0.4937	1.5208	0.6175
No	ref.
About how long has it been since you last visited a doctor for a routine check up?					0.0036
More than 2 years ago	0.1545	0.0492	0.4848	0.0014
Within the past year/Within past 2 years (1 year but less than 2 years ago)	ref.
Overall, how would you rate the quality of health care you received in the past 12 months?					0.0017
Excellent/Very Good	ref.
Good	0.4896	0.313	0.7658	0.0018
Fair/Poor	0.293	0.1529	0.5613	0.0002
Not sure/Refused	0.2457	0.0535	1.1279	0.071
Physical/Neighborhood-level variables
ICE-Income (Quartiles)					0.4661
1 Concentrated Poverty	2.2194	0.3072	16.0321	0.4294
2	1.047	0.2136	5.1306	0.9549
3	1.5041	0.3679	6.1496	0.5699
4 Concentrated Affluence	ref.
Yost Index (Quintiles)					0.4451
1 Low SES	0.3346	0.0644	1.7393	0.193
2	0.3378	0.0802	1.4231	0.1391
3	0.3911	0.0989	1.5462	0.1807
4	1.0087	0.2105	4.8328	0.9913
5 High SES	ref.
Median-Household Income	1	1	1	0.8932	0.8895
% with Access to Transportation (1 or more vehicles)	5.9036	0.3826	91.0907	0.2034	0.2364
